# Supplementary material for: Sleep and Core Body Temperature Alterations Induced by Space Radiation in Rats
Source: Life (Basel). 2023 Apr 13;13(4):1002. doi: 10.3390/life13041002 (PMC10144689; doi:10.3390/life13041002)
Supplement: Supplementary file 1 [file life-13-01002-s001.zip]

Archive with 1 entries (1 files):
- life-2218889-supplementary.pdf
